# Supplementary material for: Posterior lamellar versus bilamellar tarsal rotation surgery for trachomatous trichiasis: Long-term outcomes from a randomised controlled trial
Source: eClinicalMedicine. 2019 Nov 1;17:100202. doi: 10.1016/j.eclinm.2019.10.015 (PMC6933225; doi:10.1016/j.eclinm.2019.10.015)
Supplement: Supplementary Data S1 — Supplementary Raw Research Data. This is open data under the CC BY license http://creativecommons.org/licenses/by/4.0/ [file mmc1.zip]

Archive with 1 entries (1 files):
- S2589537019302019.zip
